# Supplementary material for: Oxidative stability of sunflower and soybean oils enriched with black plum peel extract in comparison with synthetic antioxidants
Source: PLoS One. 2023 Jan 20;18(1):e0279735. doi: 10.1371/journal.pone.0279735 (PMC9858042; doi:10.1371/journal.pone.0279735)
Supplement: S1 Data — (XLSX) [file pone.0279735.s001.xlsx]

## Sheet: Soybean
Replication	BPPE Concentration	Storage time (Day)	Peroxide value	ThiobarBituric Acid	Free fatty acids	Conjugated Diene	Carbonyl Value
1	0	4	0.985	0.062	0.625	0.0573	1.43
2	0	4	0.876	0.062	0.486	0.0498	1.438
3	0	4	0.998	0.052	0.561	0.0713	1.432
1	0	8	2.351	0.065	0.601	0.076	1.436
2	0	8	2.521	0.076	0.787	0.0566	1.44
3	0	8	2.461	0.066	0.701	0.077	1.44
1	0	12	3.241	0.062	0.841	0.0689	1.442
2	0	12	3.121	0.052	0.711	0.0771	1.442
3	0	12	3.341	0.068	0.861	0.0536	1.443
1	0	16	3.262	0.0592	2.384	0.0777	1.44
2	0	16	3.32	0.0592	2.426	0.0742	1.448
3	0	16	3.18	0.0572	2.256	0.079	1.44
1	400	4	1.347	0.051	0.52	0.0326	1.398
2	400	4	1.247	0.073	0.38	0.0481	1.426
3	400	4	1.447	0.062	0.42	0.0676	1.41
1	400	8	1.113	0.061	0.471	0.0799	1.42
2	400	8	1.393	0.078	0.581	0.0486	1.43
3	400	8	1.323	0.071	0.561	0.0679	1.435
1	400	12	2.97	0.075	0.701	0.0559	1.436
2	400	12	2.67	0.063	0.561	0.069	1.436
3	400	12	2.99	0.078	0.821	0.0442	1.423
1	400	16	3.048	0.063	2.244	0.0708	1.421
2	400	16	3.5	0.083	2.344	0.079	1.426
3	400	16	3.02	0.053	2.2	0.0765	1.42
1	800	4	1.271	0.046	0.53	0.016	1.37
2	800	4	1.261	0.065	0.37	0.0405	1.338
3	800	4	1.371	0.054	0.42	0.0613	1.38
1	800	8	1.113	0.073	0.471	0.0769	1.4
2	800	8	1.323	0.093	0.621	0.0455	1.39
3	800	8	1.223	0.083	0.561	0.0665	1.417
1	800	12	2.595	0.078	0.841	0.0498	1.412
2	800	12	2.425	0.058	0.711	0.0489	1.347
3	800	12	2.755	0.083	0.861	0.042	1.378
1	800	16	2.834	0.0455	1.823	0.0629	1.36
2	800	16	2.92	0.0655	1.968	0.077	1.416
3	800	16	2.756	0.0355	1.725	0.0669	1.4
1	1200	4	1.243	0.039	0.54	0.0116	1.29
2	1200	4	1.117	0.056	0.38	0.0316	1.28
3	1200	4	1.347	0.046	0.42	0.0595	1.28
1	1200	8	2.112	0.053	0.35	0.0621	1.271
2	1200	8	2.108	0.073	0.48	0.0355	1.217
3	1200	8	2.136	0.063	0.42	0.0611	1.3
1	1200	12	1.537	0.0745	0.841	0.0461	1.325
2	1200	12	1.627	0.0635	0.741	0.0478	1.244
3	1200	12	1.547	0.0785	0.891	0.0588	1.267
1	1200	16	2.343	0.0612	2.244	0.0676	1.271
2	1200	16	2.45	0.0812	2.287	0.086	1.312
3	1200	16	2.453	0.0412	2.125	0.0623	1.3
1	2000	4	1.003	0.036	0.53	0.005	1.26
2	2000	4	1.42	0.053	0.4	0.0302	1.162
3	2000	4	1.028	0.043	0.42	0.0521	1.225
1	2000	8	3.186	0.052	0.3	0.0587	1.22
2	2000	8	2.036	0.076	0.49	0.0301	1.14
3	2000	8	1.236	0.069	0.42	0.0501	1.22
1	2000	12	1.026	0.0597	0.881	0.0442	1.26
2	2000	12	1.426	0.0417	0.751	0.0453	1.201
3	2000	12	1.626	0.0627	0.941	0.0322	1.12
1	2000	16	2.201	0.047	2.154	0.0569	1.18
2	2000	16	1.86	0.067	2.289	0.0522	1.27
3	2000	16	2.116	0.037	2.215	0.0724	1.25

## Sheet: Sunflowerseed
Replication	BPPE Concentration	Storage time (Day)	Peroxide value	ThiobarBituric Acid	Free fatty acids	Conjugated Diene	Carbonyl Value
1	0	4	1.858	0.048	1.142	0.0302	1.61
2	0	4	1.658	0.061	1.112	0.0502	1.56
3	0	4	1.958	0.052	1.122	0.0402	1.445
1	0	8	1.627	0.057	0.487	0.0351	1.58
2	0	8	1.947	0.072	0.621	0.0491	1.48
3	0	8	1.827	0.067	0.561	0.0451	1.453
1	0	12	1.734	0.0557	0.561	0.0253	1.64
2	0	12	1.564	0.0487	0.481	0.0135	1.48
3	0	12	1.784	0.0637	0.661	0.0263	1.51
1	0	16	2.37	0.021	2.244	0.0592	1.63
2	0	16	2.4	0.029	2.312	0.0692	1.465
3	0	16	2.46	0.011	2.205	0.0492	1.451
1	400	4	1.907	0.036	0.52	0.0126	1.48
2	400	4	1.807	0.053	0.372	0.0366	1.457
3	400	4	1.989	0.045	0.42	0.0226	1.357
1	400	8	2.65	0.056	0.514	0.0349	1.47
2	400	8	3.02	0.073	0.641	0.0539	1.42
3	400	8	2.99	0.067	0.561	0.0449	1.398
1	400	12	1.327	0.0615	0.561	0.0349	1.53
2	400	12	1.227	0.0515	0.511	0.0289	1.44
3	400	12	1.387	0.0685	0.581	0.0359	1.461
1	400	16	2.137	0.029	2.104	0.055	1.403
2	400	16	2.25	0.032	2.25	0.075	1.427
3	400	16	2.11	0.022	2.012	0.035	1.419
1	800	4	1.106	0.04	0.38	0.0645	1.45
2	800	4	1.009	0.06	0.38	0.0825	1.44
3	800	4	1.206	0.05	0.28	0.0745	1.304
1	800	8	2.517	0.048	0.3	0.0311	1.44
2	800	8	2.727	0.068	0.54	0.0501	1.39
3	800	8	2.617	0.057	0.49	0.0401	1.365
1	800	12	1.501	0.06175	0.561	0.0357	1.47
2	800	12	1.301	0.0575	0.547	0.0317	1.41
3	800	12	1.601	0.0775	0.631	0.0366	1.364
1	800	16	2.147	0.035	2.104	0.0554	1.452
2	800	16	2.28	0.038	2.235	0.0854	1.421
3	800	16	2.13	0.03	2.02	0.0354	1.383
1	1200	4	1.418	0.048	0.36	0.0181	1.413
2	1200	4	1.318	0.064	0.36	0.0381	1.32
3	1200	4	1.518	0.058	0.28	0.0281	1.208
1	1200	8	2.409	0.058	0.481	0.0286	1.35
2	1200	8	2.609	0.075	0.631	0.0396	1.12
3	1200	8	2.509	0.067	0.561	0.0366	1.273
1	1200	12	1.1	0.0615	0.561	0.039	1.36
2	1200	12	1.02	0.0515	0.471	0.03	1.32
3	1200	12	1.25	0.0815	0.681	0.045	1.322
1	1200	16	1.953	0.023	2.104	0.0351	1.394
2	1200	16	2	0.028	2.246	0.0451	1.338
3	1200	16	1.879	0.021	2.06	0.0251	1.346
1	2000	4	1.559	0.047	0.17	0.0385	1.41
2	2000	4	1.459	0.067	0.16	0.0565	1.29
3	2000	4	1.629	0.056	0.14	0.0485	1.09
1	2000	8	2.325	0.051	0.571	0.0246	1.32
2	2000	8	2.578	0.076	0.751	0.0426	1.06
3	2000	8	2.468	0.061	0.631	0.0386	1.215
1	2000	12	1.762	0.0535	0.42	0.0471	1.241
2	2000	12	1.562	0.0415	0.36	0.0451	1.261
3	2000	12	1.842	0.0635	0.48	0.0486	1.28
1	2000	16	1.933	0.0235	2.104	0.0442	1.34
2	2000	16	2	0.0279	2.325	0.0442	1.314
3	2000	16	1.896	0.0135	2.04	0.0342	1.278
